# Supplementary material for: An induced pluripotent stem cell-based chemical genetic approach for studying spinal muscular atrophy
Source: Front Neurosci. 2026 Feb 4;19:1695359. doi: 10.3389/fnins.2025.1695359 (PMC12913379; doi:10.3389/fnins.2025.1695359)
Supplement: Supplementary file 4 [file Data_Sheet_2.xls]

## Sheet: msigdb.6dge.overlap
Overlap Results
Collection(s):	CP:KEGG_MEDICUS, CP:REACTOME, CP:WIKIPATHWAYS, GO:BP, H
# overlaps shown:	10
# genesets in collections:	10963
# genes in comparison (n):	269
# genes in universe (N):	43414
Gene Set Name	# Genes in Gene Set (K)	Description	# Genes in Overlap (k)	k/K	p-value	FDR q-value
GOBP_NEUROGENESIS	1821	Generation of cells within the nervous system. [GO_REF:0000021, GOC:cls, GOC:curators, GOC:dgh, GOC:dph, GOC:jid]	46	0.0253	5e-16	5.48e-12
GOBP_CENTRAL_NERVOUS_SYSTEM_DEVELOPMENT	1075	The process whose specific outcome is the progression of the central nervous system over time, from its formation to the mature structure. The central nervous system is the core nervous system that serves an integrating and coordinating function. In vertebrates it consists of the brain and spinal cord. In those invertebrates with a central nervous system it typically consists of a brain, cerebral…	34	0.0316	8.98e-15	4.92e-11
GOBP_GENERATION_OF_NEURONS	1560	The process in which nerve cells are generated. This includes the production of neuroblasts and their differentiation into neurons. [GOC:nln]	40	0.0256	3.18e-14	1.16e-10
GOBP_CELL_PROJECTION_ORGANIZATION	1693	A process that is carried out at the cellular level which results in the assembly, arrangement of constituent parts, or disassembly of a prolongation or process extending from a cell, e.g. a flagellum or axon. [GOC:jl, GOC:mah, PMID:16318917]	37	0.0219	3.35e-11	9.17e-08
GOBP_CELL_MOTILITY	1936	Any process involved in the controlled self-propelled movement of a cell that results in translocation of the cell from one place to another. [GOC:dgh, GOC:dph, GOC:isa_complete, GOC:mlg]	39	0.0201	1.02e-10	2.08e-07
GOBP_NEURON_DEVELOPMENT	1196	The process whose specific outcome is the progression of a neuron over time, from initial commitment of the cell to a specific fate, to the fully functional differentiated cell. [GOC:dph]	30	0.0251	1.14e-10	2.08e-07
GOBP_CELL_ADHESION	1561	The attachment of a cell, either to another cell or to an underlying substrate such as the extracellular matrix, via cell adhesion molecules. [GOC:hb, GOC:pf]	34	0.0218	2.48e-10	3.6e-07
GOBP_POSITIVE_REGULATION_OF_DEVELOPMENTAL_PROCESS	1399	Any process that activates or increases the rate or extent of development, the biological process whose specific outcome is the progression of an organism over time from an initial condition (e.g. a zygote, or a young adult) to a later condition (e.g. a multicellular animal or an aged adult). [GOC:ai]	32	0.0229	2.63e-10	3.6e-07
GOBP_REGULATION_OF_CELL_DIFFERENTIATION	1660	Any process that modulates the frequency, rate or extent of cell differentiation, the process in which relatively unspecialized cells acquire specialized structural and functional features. [GOC:go_curators]	34	0.0205	1.2e-09	1.46e-06
GOBP_POSITIVE_REGULATION_OF_TRANSCRIPTION_BY_RNA_POLYMERASE_II	1248	Any process that activates or increases the frequency, rate or extent of transcription from an RNA polymerase II promoter. [GOC:go_curators, GOC:txnOH]	29	0.0232	1.35e-09	1.48e-06
Gene/Gene Set Overlap Matrix
Entrez Gene Id	Gene Symbol	Gene Description	GOBP_NEUROGENESIS	GOBP_CENTRAL_NERVOUS_SYSTEM_DEVELOPMENT	GOBP_GENERATION_OF_NEURONS	GOBP_CELL_PROJECTION_ORGANIZATION	GOBP_CELL_MOTILITY	GOBP_NEURON_DEVELOPMENT	GOBP_CELL_ADHESION	GOBP_POSITIVE_REGULATION_OF_DEVELOPMENTAL_PROCESS	GOBP_REGULATION_OF_CELL_DIFFERENTIATION	GOBP_POSITIVE_REGULATION_OF_TRANSCRIPTION_BY_RNA_POLYMERASE_II
7143	TNR	tenascin R [Source:HGNC Symbol;Acc:HGNC:11953]	GOBP_NEUROGENESIS	GOBP_CENTRAL_NERVOUS_SYSTEM_DEVELOPMENT	GOBP_GENERATION_OF_NEURONS	GOBP_CELL_PROJECTION_ORGANIZATION	GOBP_CELL_MOTILITY	GOBP_NEURON_DEVELOPMENT	GOBP_CELL_ADHESION		GOBP_REGULATION_OF_CELL_DIFFERENTIATION
347	APOD	apolipoprotein D [Source:HGNC Symbol;Acc:HGNC:612]	GOBP_NEUROGENESIS	GOBP_CENTRAL_NERVOUS_SYSTEM_DEVELOPMENT	GOBP_GENERATION_OF_NEURONS	GOBP_CELL_PROJECTION_ORGANIZATION	GOBP_CELL_MOTILITY	GOBP_NEURON_DEVELOPMENT	GOBP_CELL_ADHESION
137970	UNC5D	unc-5 netrin receptor D [Source:HGNC Symbol;Acc:HGNC:18634]	GOBP_NEUROGENESIS	GOBP_CENTRAL_NERVOUS_SYSTEM_DEVELOPMENT	GOBP_GENERATION_OF_NEURONS	GOBP_CELL_PROJECTION_ORGANIZATION	GOBP_CELL_MOTILITY	GOBP_NEURON_DEVELOPMENT	GOBP_CELL_ADHESION
657	BMPR1A	bone morphogenetic protein receptor type 1A [Source:HGNC Symbol;Acc:HGNC:1076]	GOBP_NEUROGENESIS	GOBP_CENTRAL_NERVOUS_SYSTEM_DEVELOPMENT	GOBP_GENERATION_OF_NEURONS	GOBP_CELL_PROJECTION_ORGANIZATION	GOBP_CELL_MOTILITY	GOBP_NEURON_DEVELOPMENT		GOBP_POSITIVE_REGULATION_OF_DEVELOPMENTAL_PROCESS	GOBP_REGULATION_OF_CELL_DIFFERENTIATION	GOBP_POSITIVE_REGULATION_OF_TRANSCRIPTION_BY_RNA_POLYMERASE_II
5080	PAX6	paired box 6 [Source:HGNC Symbol;Acc:HGNC:8620]	GOBP_NEUROGENESIS	GOBP_CENTRAL_NERVOUS_SYSTEM_DEVELOPMENT	GOBP_GENERATION_OF_NEURONS	GOBP_CELL_PROJECTION_ORGANIZATION	GOBP_CELL_MOTILITY	GOBP_NEURON_DEVELOPMENT		GOBP_POSITIVE_REGULATION_OF_DEVELOPMENTAL_PROCESS	GOBP_REGULATION_OF_CELL_DIFFERENTIATION	GOBP_POSITIVE_REGULATION_OF_TRANSCRIPTION_BY_RNA_POLYMERASE_II
8929	PHOX2B	paired like homeobox 2B [Source:HGNC Symbol;Acc:HGNC:9143]	GOBP_NEUROGENESIS	GOBP_CENTRAL_NERVOUS_SYSTEM_DEVELOPMENT	GOBP_GENERATION_OF_NEURONS	GOBP_CELL_PROJECTION_ORGANIZATION	GOBP_CELL_MOTILITY	GOBP_NEURON_DEVELOPMENT		GOBP_POSITIVE_REGULATION_OF_DEVELOPMENTAL_PROCESS	GOBP_REGULATION_OF_CELL_DIFFERENTIATION	GOBP_POSITIVE_REGULATION_OF_TRANSCRIPTION_BY_RNA_POLYMERASE_II
4804	NGFR	nerve growth factor receptor [Source:HGNC Symbol;Acc:HGNC:7809]	GOBP_NEUROGENESIS	GOBP_CENTRAL_NERVOUS_SYSTEM_DEVELOPMENT	GOBP_GENERATION_OF_NEURONS	GOBP_CELL_PROJECTION_ORGANIZATION	GOBP_CELL_MOTILITY	GOBP_NEURON_DEVELOPMENT		GOBP_POSITIVE_REGULATION_OF_DEVELOPMENTAL_PROCESS
6405	SEMA3F	semaphorin 3F [Source:HGNC Symbol;Acc:HGNC:10728]	GOBP_NEUROGENESIS	GOBP_CENTRAL_NERVOUS_SYSTEM_DEVELOPMENT	GOBP_GENERATION_OF_NEURONS	GOBP_CELL_PROJECTION_ORGANIZATION	GOBP_CELL_MOTILITY	GOBP_NEURON_DEVELOPMENT			GOBP_REGULATION_OF_CELL_DIFFERENTIATION
1641	DCX	doublecortin [Source:HGNC Symbol;Acc:HGNC:2714]	GOBP_NEUROGENESIS	GOBP_CENTRAL_NERVOUS_SYSTEM_DEVELOPMENT	GOBP_GENERATION_OF_NEURONS	GOBP_CELL_PROJECTION_ORGANIZATION	GOBP_CELL_MOTILITY
2736	GLI2	GLI family zinc finger 2 [Source:HGNC Symbol;Acc:HGNC:4318]	GOBP_NEUROGENESIS	GOBP_CENTRAL_NERVOUS_SYSTEM_DEVELOPMENT	GOBP_GENERATION_OF_NEURONS	GOBP_CELL_PROJECTION_ORGANIZATION		GOBP_NEURON_DEVELOPMENT	GOBP_CELL_ADHESION	GOBP_POSITIVE_REGULATION_OF_DEVELOPMENTAL_PROCESS	GOBP_REGULATION_OF_CELL_DIFFERENTIATION	GOBP_POSITIVE_REGULATION_OF_TRANSCRIPTION_BY_RNA_POLYMERASE_II
2824	GPM6B	glycoprotein M6B [Source:HGNC Symbol;Acc:HGNC:4461]	GOBP_NEUROGENESIS	GOBP_CENTRAL_NERVOUS_SYSTEM_DEVELOPMENT	GOBP_GENERATION_OF_NEURONS	GOBP_CELL_PROJECTION_ORGANIZATION		GOBP_NEURON_DEVELOPMENT	GOBP_CELL_ADHESION	GOBP_POSITIVE_REGULATION_OF_DEVELOPMENTAL_PROCESS
135	ADORA2A	adenosine A2a receptor [Source:HGNC Symbol;Acc:HGNC:263]	GOBP_NEUROGENESIS	GOBP_CENTRAL_NERVOUS_SYSTEM_DEVELOPMENT	GOBP_GENERATION_OF_NEURONS	GOBP_CELL_PROJECTION_ORGANIZATION		GOBP_NEURON_DEVELOPMENT	GOBP_CELL_ADHESION
10215	OLIG2	oligodendrocyte transcription factor 2 [Source:HGNC Symbol;Acc:HGNC:9398]	GOBP_NEUROGENESIS	GOBP_CENTRAL_NERVOUS_SYSTEM_DEVELOPMENT	GOBP_GENERATION_OF_NEURONS	GOBP_CELL_PROJECTION_ORGANIZATION		GOBP_NEURON_DEVELOPMENT		GOBP_POSITIVE_REGULATION_OF_DEVELOPMENTAL_PROCESS	GOBP_REGULATION_OF_CELL_DIFFERENTIATION	GOBP_POSITIVE_REGULATION_OF_TRANSCRIPTION_BY_RNA_POLYMERASE_II
51199	NIN	ninein [Source:HGNC Symbol;Acc:HGNC:14906]	GOBP_NEUROGENESIS	GOBP_CENTRAL_NERVOUS_SYSTEM_DEVELOPMENT	GOBP_GENERATION_OF_NEURONS	GOBP_CELL_PROJECTION_ORGANIZATION		GOBP_NEURON_DEVELOPMENT		GOBP_POSITIVE_REGULATION_OF_DEVELOPMENTAL_PROCESS	GOBP_REGULATION_OF_CELL_DIFFERENTIATION
9620	CELSR1	cadherin EGF LAG seven-pass G-type receptor 1 [Source:HGNC Symbol;Acc:HGNC:1850]	GOBP_NEUROGENESIS	GOBP_CENTRAL_NERVOUS_SYSTEM_DEVELOPMENT	GOBP_GENERATION_OF_NEURONS		GOBP_CELL_MOTILITY		GOBP_CELL_ADHESION
5308	PITX2	paired like homeodomain 2 [Source:HGNC Symbol;Acc:HGNC:9005]	GOBP_NEUROGENESIS	GOBP_CENTRAL_NERVOUS_SYSTEM_DEVELOPMENT	GOBP_GENERATION_OF_NEURONS		GOBP_CELL_MOTILITY					GOBP_POSITIVE_REGULATION_OF_TRANSCRIPTION_BY_RNA_POLYMERASE_II
5089	PBX2	PBX homeobox 2 [Source:HGNC Symbol;Acc:HGNC:8633]	GOBP_NEUROGENESIS	GOBP_CENTRAL_NERVOUS_SYSTEM_DEVELOPMENT	GOBP_GENERATION_OF_NEURONS			GOBP_NEURON_DEVELOPMENT				GOBP_POSITIVE_REGULATION_OF_TRANSCRIPTION_BY_RNA_POLYMERASE_II
7482	WNT2B	Wnt family member 2B [Source:HGNC Symbol;Acc:HGNC:12781]	GOBP_NEUROGENESIS	GOBP_CENTRAL_NERVOUS_SYSTEM_DEVELOPMENT	GOBP_GENERATION_OF_NEURONS					GOBP_POSITIVE_REGULATION_OF_DEVELOPMENTAL_PROCESS
58524	DMRT3	doublesex and mab-3 related transcription factor 3 [Source:HGNC Symbol;Acc:HGNC:13909]	GOBP_NEUROGENESIS	GOBP_CENTRAL_NERVOUS_SYSTEM_DEVELOPMENT	GOBP_GENERATION_OF_NEURONS
3736	KCNA1	potassium voltage-gated channel subfamily A member 1 [Source:HGNC Symbol;Acc:HGNC:6218]	GOBP_NEUROGENESIS	GOBP_CENTRAL_NERVOUS_SYSTEM_DEVELOPMENT	GOBP_GENERATION_OF_NEURONS
2255	FGF10	fibroblast growth factor 10 [Source:HGNC Symbol;Acc:HGNC:3666]	GOBP_NEUROGENESIS	GOBP_CENTRAL_NERVOUS_SYSTEM_DEVELOPMENT			GOBP_CELL_MOTILITY			GOBP_POSITIVE_REGULATION_OF_DEVELOPMENTAL_PROCESS	GOBP_REGULATION_OF_CELL_DIFFERENTIATION	GOBP_POSITIVE_REGULATION_OF_TRANSCRIPTION_BY_RNA_POLYMERASE_II
128853	DUSP15	dual specificity phosphatase 15 [Source:HGNC Symbol;Acc:HGNC:16236]	GOBP_NEUROGENESIS	GOBP_CENTRAL_NERVOUS_SYSTEM_DEVELOPMENT							GOBP_REGULATION_OF_CELL_DIFFERENTIATION
1002	CDH4	cadherin 4 [Source:HGNC Symbol;Acc:HGNC:1763]	GOBP_NEUROGENESIS		GOBP_GENERATION_OF_NEURONS	GOBP_CELL_PROJECTION_ORGANIZATION	GOBP_CELL_MOTILITY	GOBP_NEURON_DEVELOPMENT	GOBP_CELL_ADHESION	GOBP_POSITIVE_REGULATION_OF_DEVELOPMENTAL_PROCESS	GOBP_REGULATION_OF_CELL_DIFFERENTIATION
2046	EPHA8	EPH receptor A8 [Source:HGNC Symbol;Acc:HGNC:3391]	GOBP_NEUROGENESIS		GOBP_GENERATION_OF_NEURONS	GOBP_CELL_PROJECTION_ORGANIZATION	GOBP_CELL_MOTILITY	GOBP_NEURON_DEVELOPMENT	GOBP_CELL_ADHESION
4681	NBL1	NBL1, DAN family BMP antagonist [Source:HGNC Symbol;Acc:HGNC:7650]	GOBP_NEUROGENESIS		GOBP_GENERATION_OF_NEURONS	GOBP_CELL_PROJECTION_ORGANIZATION	GOBP_CELL_MOTILITY	GOBP_NEURON_DEVELOPMENT		GOBP_POSITIVE_REGULATION_OF_DEVELOPMENTAL_PROCESS	GOBP_REGULATION_OF_CELL_DIFFERENTIATION
100532736	MICOS10-NBL1	MICOS10-NBL1 readthrough [Source:HGNC Symbol;Acc:HGNC:48338]	GOBP_NEUROGENESIS		GOBP_GENERATION_OF_NEURONS	GOBP_CELL_PROJECTION_ORGANIZATION	GOBP_CELL_MOTILITY	GOBP_NEURON_DEVELOPMENT		GOBP_POSITIVE_REGULATION_OF_DEVELOPMENTAL_PROCESS	GOBP_REGULATION_OF_CELL_DIFFERENTIATION
5063	PAK3	p21 (RAC1) activated kinase 3 [Source:HGNC Symbol;Acc:HGNC:8592]	GOBP_NEUROGENESIS		GOBP_GENERATION_OF_NEURONS	GOBP_CELL_PROJECTION_ORGANIZATION	GOBP_CELL_MOTILITY	GOBP_NEURON_DEVELOPMENT
4902	NRTN	neurturin [Source:HGNC Symbol;Acc:HGNC:8007]	GOBP_NEUROGENESIS		GOBP_GENERATION_OF_NEURONS	GOBP_CELL_PROJECTION_ORGANIZATION	GOBP_CELL_MOTILITY	GOBP_NEURON_DEVELOPMENT
3175	ONECUT1	one cut homeobox 1 [Source:HGNC Symbol;Acc:HGNC:8138]	GOBP_NEUROGENESIS		GOBP_GENERATION_OF_NEURONS	GOBP_CELL_PROJECTION_ORGANIZATION	GOBP_CELL_MOTILITY		GOBP_CELL_ADHESION			GOBP_POSITIVE_REGULATION_OF_TRANSCRIPTION_BY_RNA_POLYMERASE_II
22871	NLGN1	neuroligin 1 [Source:HGNC Symbol;Acc:HGNC:14291]	GOBP_NEUROGENESIS		GOBP_GENERATION_OF_NEURONS	GOBP_CELL_PROJECTION_ORGANIZATION		GOBP_NEURON_DEVELOPMENT	GOBP_CELL_ADHESION	GOBP_POSITIVE_REGULATION_OF_DEVELOPMENTAL_PROCESS	GOBP_REGULATION_OF_CELL_DIFFERENTIATION
23566	LPAR3	lysophosphatidic acid receptor 3 [Source:HGNC Symbol;Acc:HGNC:14298]	GOBP_NEUROGENESIS		GOBP_GENERATION_OF_NEURONS	GOBP_CELL_PROJECTION_ORGANIZATION		GOBP_NEURON_DEVELOPMENT		GOBP_POSITIVE_REGULATION_OF_DEVELOPMENTAL_PROCESS	GOBP_REGULATION_OF_CELL_DIFFERENTIATION
1523	CUX1	cut like homeobox 1 [Source:HGNC Symbol;Acc:HGNC:2557]	GOBP_NEUROGENESIS		GOBP_GENERATION_OF_NEURONS	GOBP_CELL_PROJECTION_ORGANIZATION		GOBP_NEURON_DEVELOPMENT		GOBP_POSITIVE_REGULATION_OF_DEVELOPMENTAL_PROCESS	GOBP_REGULATION_OF_CELL_DIFFERENTIATION
344901	OSTN	osteocrin [Source:HGNC Symbol;Acc:HGNC:29961]	GOBP_NEUROGENESIS		GOBP_GENERATION_OF_NEURONS	GOBP_CELL_PROJECTION_ORGANIZATION		GOBP_NEURON_DEVELOPMENT			GOBP_REGULATION_OF_CELL_DIFFERENTIATION
5396	PRRX1	paired related homeobox 1 [Source:HGNC Symbol;Acc:HGNC:9142]	GOBP_NEUROGENESIS		GOBP_GENERATION_OF_NEURONS	GOBP_CELL_PROJECTION_ORGANIZATION		GOBP_NEURON_DEVELOPMENT				GOBP_POSITIVE_REGULATION_OF_TRANSCRIPTION_BY_RNA_POLYMERASE_II
7504	XK	X-linked Kx blood group antigen, Kell and VPS13A binding protein [Source:HGNC Symbol;Acc:HGNC:12811]	GOBP_NEUROGENESIS		GOBP_GENERATION_OF_NEURONS	GOBP_CELL_PROJECTION_ORGANIZATION		GOBP_NEURON_DEVELOPMENT
90167	FRMD7	FERM domain containing 7 [Source:HGNC Symbol;Acc:HGNC:8079]	GOBP_NEUROGENESIS		GOBP_GENERATION_OF_NEURONS	GOBP_CELL_PROJECTION_ORGANIZATION		GOBP_NEURON_DEVELOPMENT
283310	OTOGL	otogelin like [Source:HGNC Symbol;Acc:HGNC:26901]	GOBP_NEUROGENESIS		GOBP_GENERATION_OF_NEURONS	GOBP_CELL_PROJECTION_ORGANIZATION		GOBP_NEURON_DEVELOPMENT
23314	SATB2	SATB homeobox 2 [Source:HGNC Symbol;Acc:HGNC:21637]	GOBP_NEUROGENESIS		GOBP_GENERATION_OF_NEURONS		GOBP_CELL_MOTILITY					GOBP_POSITIVE_REGULATION_OF_TRANSCRIPTION_BY_RNA_POLYMERASE_II
2558	GABRA5	gamma-aminobutyric acid type A receptor subunit alpha5 [Source:HGNC Symbol;Acc:HGNC:4079]	GOBP_NEUROGENESIS		GOBP_GENERATION_OF_NEURONS			GOBP_NEURON_DEVELOPMENT
339674	SMIM45	small integral membrane protein 45 [Source:HGNC Symbol;Acc:HGNC:27930]	GOBP_NEUROGENESIS		GOBP_GENERATION_OF_NEURONS			GOBP_NEURON_DEVELOPMENT
375567	VWC2	von Willebrand factor C domain containing 2 [Source:HGNC Symbol;Acc:HGNC:30200]	GOBP_NEUROGENESIS		GOBP_GENERATION_OF_NEURONS				GOBP_CELL_ADHESION	GOBP_POSITIVE_REGULATION_OF_DEVELOPMENTAL_PROCESS	GOBP_REGULATION_OF_CELL_DIFFERENTIATION
8324	FZD7	frizzled class receptor 7 [Source:HGNC Symbol;Acc:HGNC:4045]	GOBP_NEUROGENESIS		GOBP_GENERATION_OF_NEURONS				GOBP_CELL_ADHESION		GOBP_REGULATION_OF_CELL_DIFFERENTIATION
7052	TGM2	transglutaminase 2 [Source:HGNC Symbol;Acc:HGNC:11778]	GOBP_NEUROGENESIS						GOBP_CELL_ADHESION	GOBP_POSITIVE_REGULATION_OF_DEVELOPMENTAL_PROCESS	GOBP_REGULATION_OF_CELL_DIFFERENTIATION
406	BMAL1	basic helix-loop-helix ARNT like 1 [Source:HGNC Symbol;Acc:HGNC:701]	GOBP_NEUROGENESIS							GOBP_POSITIVE_REGULATION_OF_DEVELOPMENTAL_PROCESS	GOBP_REGULATION_OF_CELL_DIFFERENTIATION	GOBP_POSITIVE_REGULATION_OF_TRANSCRIPTION_BY_RNA_POLYMERASE_II
4124	MAN2A1	mannosidase alpha class 2A member 1 [Source:HGNC Symbol;Acc:HGNC:6824]	GOBP_NEUROGENESIS							GOBP_POSITIVE_REGULATION_OF_DEVELOPMENTAL_PROCESS	GOBP_REGULATION_OF_CELL_DIFFERENTIATION
5179	PENK	proenkephalin [Source:HGNC Symbol;Acc:HGNC:8831]	GOBP_NEUROGENESIS
2934	GSN	gelsolin [Source:HGNC Symbol;Acc:HGNC:4620]		GOBP_CENTRAL_NERVOUS_SYSTEM_DEVELOPMENT		GOBP_CELL_PROJECTION_ORGANIZATION
8646	CHRD	chordin [Source:HGNC Symbol;Acc:HGNC:1949]		GOBP_CENTRAL_NERVOUS_SYSTEM_DEVELOPMENT			GOBP_CELL_MOTILITY		GOBP_CELL_ADHESION		GOBP_REGULATION_OF_CELL_DIFFERENTIATION
5931	RBBP7	RB binding protein 7, chromatin remodeling factor [Source:HGNC Symbol;Acc:HGNC:9890]		GOBP_CENTRAL_NERVOUS_SYSTEM_DEVELOPMENT			GOBP_CELL_MOTILITY			GOBP_POSITIVE_REGULATION_OF_DEVELOPMENTAL_PROCESS	GOBP_REGULATION_OF_CELL_DIFFERENTIATION
5362	PLXNA2	plexin A2 [Source:HGNC Symbol;Acc:HGNC:9100]		GOBP_CENTRAL_NERVOUS_SYSTEM_DEVELOPMENT			GOBP_CELL_MOTILITY
1404	HAPLN1	hyaluronan and proteoglycan link protein 1 [Source:HGNC Symbol;Acc:HGNC:2380]		GOBP_CENTRAL_NERVOUS_SYSTEM_DEVELOPMENT					GOBP_CELL_ADHESION
6197	RPS6KA3	ribosomal protein S6 kinase A3 [Source:HGNC Symbol;Acc:HGNC:10432]		GOBP_CENTRAL_NERVOUS_SYSTEM_DEVELOPMENT						GOBP_POSITIVE_REGULATION_OF_DEVELOPMENTAL_PROCESS	GOBP_REGULATION_OF_CELL_DIFFERENTIATION	GOBP_POSITIVE_REGULATION_OF_TRANSCRIPTION_BY_RNA_POLYMERASE_II
6926	TBX3	T-box transcription factor 3 [Source:HGNC Symbol;Acc:HGNC:11602]		GOBP_CENTRAL_NERVOUS_SYSTEM_DEVELOPMENT							GOBP_REGULATION_OF_CELL_DIFFERENTIATION	GOBP_POSITIVE_REGULATION_OF_TRANSCRIPTION_BY_RNA_POLYMERASE_II
6491	STIL	STIL centriolar assembly protein [Source:HGNC Symbol;Acc:HGNC:10879]		GOBP_CENTRAL_NERVOUS_SYSTEM_DEVELOPMENT
6867	TACC1	transforming acidic coiled-coil containing protein 1 [Source:HGNC Symbol;Acc:HGNC:11522]		GOBP_CENTRAL_NERVOUS_SYSTEM_DEVELOPMENT
6331	SCN5A	sodium voltage-gated channel alpha subunit 5 [Source:HGNC Symbol;Acc:HGNC:10593]		GOBP_CENTRAL_NERVOUS_SYSTEM_DEVELOPMENT
56949	XAB2	XPA binding protein 2 [Source:HGNC Symbol;Acc:HGNC:14089]		GOBP_CENTRAL_NERVOUS_SYSTEM_DEVELOPMENT
64377	CHST8	carbohydrate sulfotransferase 8 [Source:HGNC Symbol;Acc:HGNC:15993]		GOBP_CENTRAL_NERVOUS_SYSTEM_DEVELOPMENT
2013	EMP2	epithelial membrane protein 2 [Source:HGNC Symbol;Acc:HGNC:3334]				GOBP_CELL_PROJECTION_ORGANIZATION	GOBP_CELL_MOTILITY		GOBP_CELL_ADHESION	GOBP_POSITIVE_REGULATION_OF_DEVELOPMENTAL_PROCESS	GOBP_REGULATION_OF_CELL_DIFFERENTIATION
51765	STK26	serine/threonine kinase 26 [Source:HGNC Symbol;Acc:HGNC:18174]				GOBP_CELL_PROJECTION_ORGANIZATION	GOBP_CELL_MOTILITY
54443	ANLN	anillin, actin binding protein [Source:HGNC Symbol;Acc:HGNC:14082]				GOBP_CELL_PROJECTION_ORGANIZATION	GOBP_CELL_MOTILITY
30846	EHD2	EH domain containing 2 [Source:HGNC Symbol;Acc:HGNC:3243]				GOBP_CELL_PROJECTION_ORGANIZATION				GOBP_POSITIVE_REGULATION_OF_DEVELOPMENTAL_PROCESS
116985	ARAP1	ArfGAP with RhoGAP domain, ankyrin repeat and PH domain 1 [Source:HGNC Symbol;Acc:HGNC:16925]				GOBP_CELL_PROJECTION_ORGANIZATION
22995	CEP152	centrosomal protein 152 [Source:HGNC Symbol;Acc:HGNC:29298]				GOBP_CELL_PROJECTION_ORGANIZATION
6738	RO60	Ro60, Y RNA binding protein [Source:HGNC Symbol;Acc:HGNC:11313]				GOBP_CELL_PROJECTION_ORGANIZATION
3036	HAS1	hyaluronan synthase 1 [Source:HGNC Symbol;Acc:HGNC:4818]					GOBP_CELL_MOTILITY		GOBP_CELL_ADHESION
977	CD151	CD151 molecule (Raph blood group) [Source:HGNC Symbol;Acc:HGNC:1630]					GOBP_CELL_MOTILITY		GOBP_CELL_ADHESION
28316	CDH20	cadherin 20 [Source:HGNC Symbol;Acc:HGNC:1760]					GOBP_CELL_MOTILITY		GOBP_CELL_ADHESION
64094	SMOC2	SPARC related modular calcium binding 2 [Source:HGNC Symbol;Acc:HGNC:20323]					GOBP_CELL_MOTILITY			GOBP_POSITIVE_REGULATION_OF_DEVELOPMENTAL_PROCESS
7075	TIE1	tyrosine kinase with immunoglobulin like and EGF like domains 1 [Source:HGNC Symbol;Acc:HGNC:11809]					GOBP_CELL_MOTILITY			GOBP_POSITIVE_REGULATION_OF_DEVELOPMENTAL_PROCESS
3488	IGFBP5	insulin like growth factor binding protein 5 [Source:HGNC Symbol;Acc:HGNC:5474]					GOBP_CELL_MOTILITY				GOBP_REGULATION_OF_CELL_DIFFERENTIATION
6672	SP100	SP100 nuclear antigen [Source:HGNC Symbol;Acc:HGNC:11206]					GOBP_CELL_MOTILITY					GOBP_POSITIVE_REGULATION_OF_TRANSCRIPTION_BY_RNA_POLYMERASE_II
5228	PGF	placental growth factor [Source:HGNC Symbol;Acc:HGNC:8893]					GOBP_CELL_MOTILITY
6781	STC1	stanniocalcin 1 [Source:HGNC Symbol;Acc:HGNC:11373]					GOBP_CELL_MOTILITY
1113	CHGA	chromogranin A [Source:HGNC Symbol;Acc:HGNC:1929]					GOBP_CELL_MOTILITY
23765	IL17RA	interleukin 17 receptor A [Source:HGNC Symbol;Acc:HGNC:5985]					GOBP_CELL_MOTILITY
6750	SST	somatostatin [Source:HGNC Symbol;Acc:HGNC:11329]					GOBP_CELL_MOTILITY
643	CXCR5	C-X-C motif chemokine receptor 5 [Source:HGNC Symbol;Acc:HGNC:1060]					GOBP_CELL_MOTILITY
10892	MALT1	MALT1 paracaspase [Source:HGNC Symbol;Acc:HGNC:6819]							GOBP_CELL_ADHESION	GOBP_POSITIVE_REGULATION_OF_DEVELOPMENTAL_PROCESS	GOBP_REGULATION_OF_CELL_DIFFERENTIATION
7037	TFRC	transferrin receptor [Source:HGNC Symbol;Acc:HGNC:11763]							GOBP_CELL_ADHESION	GOBP_POSITIVE_REGULATION_OF_DEVELOPMENTAL_PROCESS
4582	MUC1	mucin 1, cell surface associated [Source:HGNC Symbol;Acc:HGNC:7508]							GOBP_CELL_ADHESION			GOBP_POSITIVE_REGULATION_OF_TRANSCRIPTION_BY_RNA_POLYMERASE_II
55576	STAB2	stabilin 2 [Source:HGNC Symbol;Acc:HGNC:18629]							GOBP_CELL_ADHESION
168002	DACT2	dishevelled binding antagonist of beta catenin 2 [Source:HGNC Symbol;Acc:HGNC:21231]							GOBP_CELL_ADHESION
84465	MEGF11	multiple EGF like domains 11 [Source:HGNC Symbol;Acc:HGNC:29635]							GOBP_CELL_ADHESION
25945	NECTIN3	nectin cell adhesion molecule 3 [Source:HGNC Symbol;Acc:HGNC:17664]							GOBP_CELL_ADHESION
395	ARHGAP6	Rho GTPase activating protein 6 [Source:HGNC Symbol;Acc:HGNC:676]							GOBP_CELL_ADHESION
10174	SORBS3	sorbin and SH3 domain containing 3 [Source:HGNC Symbol;Acc:HGNC:30907]							GOBP_CELL_ADHESION
54798	DCHS2	dachsous cadherin-related 2 [Source:HGNC Symbol;Acc:HGNC:23111]							GOBP_CELL_ADHESION
27328	PCDH11X	protocadherin 11 X-linked [Source:HGNC Symbol;Acc:HGNC:8656]							GOBP_CELL_ADHESION
56106	PCDHGA10	protocadherin gamma subfamily A, 10 [Source:HGNC Symbol;Acc:HGNC:8697]							GOBP_CELL_ADHESION
83604	TMEM47	transmembrane protein 47 [Source:HGNC Symbol;Acc:HGNC:18515]							GOBP_CELL_ADHESION
23037	PDZD2	PDZ domain containing 2 [Source:HGNC Symbol;Acc:HGNC:18486]							GOBP_CELL_ADHESION
2118	ETV4	ETS variant transcription factor 4 [Source:HGNC Symbol;Acc:HGNC:3493]								GOBP_POSITIVE_REGULATION_OF_DEVELOPMENTAL_PROCESS	GOBP_REGULATION_OF_CELL_DIFFERENTIATION	GOBP_POSITIVE_REGULATION_OF_TRANSCRIPTION_BY_RNA_POLYMERASE_II
94056	SYAP1	synapse associated protein 1 [Source:HGNC Symbol;Acc:HGNC:16273]								GOBP_POSITIVE_REGULATION_OF_DEVELOPMENTAL_PROCESS	GOBP_REGULATION_OF_CELL_DIFFERENTIATION
222223	ELAPOR2	endosome-lysosome associated apoptosis and autophagy regulator family member 2 [Source:HGNC Symbol;Acc:HGNC:21945]								GOBP_POSITIVE_REGULATION_OF_DEVELOPMENTAL_PROCESS
84985	FAM83A	family with sequence similarity 83 member A [Source:HGNC Symbol;Acc:HGNC:28210]								GOBP_POSITIVE_REGULATION_OF_DEVELOPMENTAL_PROCESS
29843	SENP1	SUMO specific peptidase 1 [Source:HGNC Symbol;Acc:HGNC:17927]									GOBP_REGULATION_OF_CELL_DIFFERENTIATION	GOBP_POSITIVE_REGULATION_OF_TRANSCRIPTION_BY_RNA_POLYMERASE_II
5744	PTHLH	parathyroid hormone like hormone [Source:HGNC Symbol;Acc:HGNC:9607]									GOBP_REGULATION_OF_CELL_DIFFERENTIATION
7498	XDH	xanthine dehydrogenase [Source:HGNC Symbol;Acc:HGNC:12805]									GOBP_REGULATION_OF_CELL_DIFFERENTIATION
10865	ARID5A	AT-rich interaction domain 5A [Source:HGNC Symbol;Acc:HGNC:17361]										GOBP_POSITIVE_REGULATION_OF_TRANSCRIPTION_BY_RNA_POLYMERASE_II
64641	EBF2	EBF transcription factor 2 [Source:HGNC Symbol;Acc:HGNC:19090]										GOBP_POSITIVE_REGULATION_OF_TRANSCRIPTION_BY_RNA_POLYMERASE_II
8517	IKBKG	inhibitor of nuclear factor kappa B kinase regulatory subunit gamma [Source:HGNC Symbol;Acc:HGNC:5961]										GOBP_POSITIVE_REGULATION_OF_TRANSCRIPTION_BY_RNA_POLYMERASE_II
64900	LPIN3	lipin 3 [Source:HGNC Symbol;Acc:HGNC:14451]										GOBP_POSITIVE_REGULATION_OF_TRANSCRIPTION_BY_RNA_POLYMERASE_II
56938	BMAL2	basic helix-loop-helix ARNT like 2 [Source:HGNC Symbol;Acc:HGNC:18984]										GOBP_POSITIVE_REGULATION_OF_TRANSCRIPTION_BY_RNA_POLYMERASE_II
9705	ST18	ST18 C2H2C-type zinc finger transcription factor [Source:HGNC Symbol;Acc:HGNC:18695]										GOBP_POSITIVE_REGULATION_OF_TRANSCRIPTION_BY_RNA_POLYMERASE_II
169792	GLIS3	GLIS family zinc finger 3 [Source:HGNC Symbol;Acc:HGNC:28510]										GOBP_POSITIVE_REGULATION_OF_TRANSCRIPTION_BY_RNA_POLYMERASE_II
85441	HELZ2	helicase with zinc finger 2 [Source:HGNC Symbol;Acc:HGNC:30021]										GOBP_POSITIVE_REGULATION_OF_TRANSCRIPTION_BY_RNA_POLYMERASE_II
22936	ELL2	elongation factor for RNA polymerase II 2 [Source:HGNC Symbol;Acc:HGNC:17064]										GOBP_POSITIVE_REGULATION_OF_TRANSCRIPTION_BY_RNA_POLYMERASE_II
57623	ZFAT	zinc finger and AT-hook domain containing [Source:HGNC Symbol;Acc:HGNC:19899]										GOBP_POSITIVE_REGULATION_OF_TRANSCRIPTION_BY_RNA_POLYMERASE_II
256643	BCLAF3	BCLAF1 and THRAP3 family member 3 [Source:HGNC Symbol;Acc:HGNC:27413]										GOBP_POSITIVE_REGULATION_OF_TRANSCRIPTION_BY_RNA_POLYMERASE_II
4883	NPR3	natriuretic peptide receptor 3 [Source:HGNC Symbol;Acc:HGNC:7945]
58504	ARHGAP22	Rho GTPase activating protein 22 [Source:HGNC Symbol;Acc:HGNC:30320]
7127	TNFAIP2	TNF alpha induced protein 2 [Source:HGNC Symbol;Acc:HGNC:11895]
79827	CLMP	CXADR like membrane protein [Source:HGNC Symbol;Acc:HGNC:24039]
29969	MDFIC	MyoD family inhibitor domain containing [Source:HGNC Symbol;Acc:HGNC:28870]
55124	PIWIL2	piwi like RNA-mediated gene silencing 2 [Source:HGNC Symbol;Acc:HGNC:17644]
29028	ATAD2	ATPase family AAA domain containing 2 [Source:HGNC Symbol;Acc:HGNC:30123]
5026	P2RX5	purinergic receptor P2X 5 [Source:HGNC Symbol;Acc:HGNC:8536]
55787	TXLNG	taxilin gamma [Source:HGNC Symbol;Acc:HGNC:18578]
60676	PAPPA2	pappalysin 2 [Source:HGNC Symbol;Acc:HGNC:14615]
7273	TTN	titin [Source:HGNC Symbol;Acc:HGNC:12403]
115701	ALPK2	alpha kinase 2 [Source:HGNC Symbol;Acc:HGNC:20565]
10912	GADD45G	growth arrest and DNA damage inducible gamma [Source:HGNC Symbol;Acc:HGNC:4097]
79792	GSDMD	gasdermin D [Source:HGNC Symbol;Acc:HGNC:25697]
5784	PTPN14	protein tyrosine phosphatase non-receptor type 14 [Source:HGNC Symbol;Acc:HGNC:9647]
2550	GABBR1	gamma-aminobutyric acid type B receptor subunit 1 [Source:HGNC Symbol;Acc:HGNC:4070]
10368	CACNG3	calcium voltage-gated channel auxiliary subunit gamma 3 [Source:HGNC Symbol;Acc:HGNC:1407]
8859	STK19	serine/threonine kinase 19 [Source:HGNC Symbol;Acc:HGNC:11398]
100505385	IQCJ-SCHIP1	IQCJ-SCHIP1 readthrough [Source:HGNC Symbol;Acc:HGNC:38842]
142678	MIB2	MIB E3 ubiquitin protein ligase 2 [Source:HGNC Symbol;Acc:HGNC:30577]
139886	SPIN4	spindlin family member 4 [Source:HGNC Symbol;Acc:HGNC:27040]
6327	SCN2B	sodium voltage-gated channel beta subunit 2 [Source:HGNC Symbol;Acc:HGNC:10589]
6332	SCN7A	sodium voltage-gated channel alpha subunit 7 [Source:HGNC Symbol;Acc:HGNC:10594]
128272	ARHGEF19	Rho guanine nucleotide exchange factor 19 [Source:HGNC Symbol;Acc:HGNC:26604]
1730	DIAPH2	diaphanous related formin 2 [Source:HGNC Symbol;Acc:HGNC:2877]
342184	FMN1	formin 1 [Source:HGNC Symbol;Acc:HGNC:3768]
116154	PHACTR3	phosphatase and actin regulator 3 [Source:HGNC Symbol;Acc:HGNC:15833]
8243	SMC1A	structural maintenance of chromosomes 1A [Source:HGNC Symbol;Acc:HGNC:11111]
2203	FBP1	fructose-bisphosphatase 1 [Source:HGNC Symbol;Acc:HGNC:3606]
79746	ECHDC3	enoyl-CoA hydratase domain containing 3 [Source:HGNC Symbol;Acc:HGNC:23489]
7403	KDM6A	lysine demethylase 6A [Source:HGNC Symbol;Acc:HGNC:12637]
51305	KCNK9	potassium two pore domain channel subfamily K member 9 [Source:HGNC Symbol;Acc:HGNC:6283]
148281	SYT6	synaptotagmin 6 [Source:HGNC Symbol;Acc:HGNC:18638]
11247	NXPH4	neurexophilin 4 [Source:HGNC Symbol;Acc:HGNC:8078]
580	BARD1	BRCA1 associated RING domain 1 [Source:HGNC Symbol;Acc:HGNC:952]
80820	EEPD1	endonuclease/exonuclease/phosphatase family domain containing 1 [Source:HGNC Symbol;Acc:HGNC:22223]
9367	RAB9A	RAB9A, member RAS oncogene family [Source:HGNC Symbol;Acc:HGNC:9792]
8218	CLTCL1	clathrin heavy chain like 1 [Source:HGNC Symbol;Acc:HGNC:2093]
6248	RSC1A1	regulator of solute carriers 1 [Source:HGNC Symbol;Acc:HGNC:10458]
25878	MXRA5	matrix remodeling associated 5 [Source:HGNC Symbol;Acc:HGNC:7539]
55075	UACA	uveal autoantigen with coiled-coil domains and ankyrin repeats [Source:HGNC Symbol;Acc:HGNC:15947]
90381	TICRR	TOPBP1 interacting checkpoint and replication regulator [Source:HGNC Symbol;Acc:HGNC:28704]
5422	POLA1	DNA polymerase alpha 1, catalytic subunit [Source:HGNC Symbol;Acc:HGNC:9173]
9656	MDC1	mediator of DNA damage checkpoint 1 [Source:HGNC Symbol;Acc:HGNC:21163]
55732	FIRRM	FIGNL1 interacting regulator of recombination and mitosis [Source:HGNC Symbol;Acc:HGNC:25565]
5165	PDK3	pyruvate dehydrogenase kinase 3 [Source:HGNC Symbol;Acc:HGNC:8811]
7444	VRK2	VRK serine/threonine kinase 2 [Source:HGNC Symbol;Acc:HGNC:12719]
80311	KLHL15	kelch like family member 15 [Source:HGNC Symbol;Acc:HGNC:29347]
51673	TPPP3	tubulin polymerization promoting protein family member 3 [Source:HGNC Symbol;Acc:HGNC:24162]
79781	IQCA1	IQ motif containing with AAA domain 1 [Source:HGNC Symbol;Acc:HGNC:26195]
51291	GMIP	GEM interacting protein [Source:HGNC Symbol;Acc:HGNC:24852]
100271927	RASA4B	RAS p21 protein activator 4B [Source:HGNC Symbol;Acc:HGNC:35202]
57572	DOCK6	dedicator of cytokinesis 6 [Source:HGNC Symbol;Acc:HGNC:19189]
2820	GPD2	glycerol-3-phosphate dehydrogenase 2 [Source:HGNC Symbol;Acc:HGNC:4456]
9961	MVP	major vault protein [Source:HGNC Symbol;Acc:HGNC:7531]
64798	DEPTOR	DEP domain containing MTOR interacting protein [Source:HGNC Symbol;Acc:HGNC:22953]
10846	PDE10A	phosphodiesterase 10A [Source:HGNC Symbol;Acc:HGNC:8772]
1287	COL4A5	collagen type IV alpha 5 chain [Source:HGNC Symbol;Acc:HGNC:2207]
701	BUB1B	BUB1 mitotic checkpoint serine/threonine kinase B [Source:HGNC Symbol;Acc:HGNC:1149]
124790	HEXIM2	HEXIM P-TEFb complex subunit 2 [Source:HGNC Symbol;Acc:HGNC:28591]
1163	CKS1B	CDC28 protein kinase regulatory subunit 1B [Source:HGNC Symbol;Acc:HGNC:19083]
55752	SEPTIN11	septin 11 [Source:HGNC Symbol;Acc:HGNC:25589]
51363	CHST15	carbohydrate sulfotransferase 15 [Source:HGNC Symbol;Acc:HGNC:18137]
89944	GLB1L2	galactosidase beta 1 like 2 [Source:HGNC Symbol;Acc:HGNC:25129]
23324	MAN2B2	mannosidase alpha class 2B member 2 [Source:HGNC Symbol;Acc:HGNC:29623]
55753	OGDHL	oxoglutarate dehydrogenase L [Source:HGNC Symbol;Acc:HGNC:25590]
23729	SHPK	sedoheptulokinase [Source:HGNC Symbol;Acc:HGNC:1492]
347404	LANCL3	LanC like family member 3 [Source:HGNC Symbol;Acc:HGNC:24767]
115201	ATG4A	autophagy related 4A cysteine peptidase [Source:HGNC Symbol;Acc:HGNC:16489]
81033	KCNH6	potassium voltage-gated channel subfamily H member 6 [Source:HGNC Symbol;Acc:HGNC:18862]
23415	KCNH4	potassium voltage-gated channel subfamily H member 4 [Source:HGNC Symbol;Acc:HGNC:6253]
9522	SCAMP1	secretory carrier membrane protein 1 [Source:HGNC Symbol;Acc:HGNC:10563]
55374	TMCO6	transmembrane and coiled-coil domains 6 [Source:HGNC Symbol;Acc:HGNC:28814]
8905	AP1S2	adaptor related protein complex 1 subunit sigma 2 [Source:HGNC Symbol;Acc:HGNC:560]
11311	VPS45	vacuolar protein sorting 45 homolog [Source:HGNC Symbol;Acc:HGNC:14579]
283820	NOMO2	NODAL modulator 2 [Source:HGNC Symbol;Acc:HGNC:22652]
653082	ZDHHC11B	zinc finger DHHC-type containing 11B [Source:HGNC Symbol;Acc:HGNC:32962]
2173	FABP7	fatty acid binding protein 7 [Source:HGNC Symbol;Acc:HGNC:3562]
26164	MTG2	mitochondrial ribosome associated GTPase 2 [Source:HGNC Symbol;Acc:HGNC:16239]
570	BAAT	bile acid-CoA:amino acid N-acyltransferase [Source:HGNC Symbol;Acc:HGNC:932]
8495	PPFIBP2	PPFIA binding protein 2 [Source:HGNC Symbol;Acc:HGNC:9250]
165257	C1QL2	complement C1q like 2 [Source:HGNC Symbol;Acc:HGNC:24181]
79776	ZFHX4	zinc finger homeobox 4 [Source:HGNC Symbol;Acc:HGNC:30939]
7185	TRAF1	TNF receptor associated factor 1 [Source:HGNC Symbol;Acc:HGNC:12031]
8449	DHX16	DEAH-box helicase 16 [Source:HGNC Symbol;Acc:HGNC:2739]
1743	DLST	dihydrolipoamide S-succinyltransferase [Source:HGNC Symbol;Acc:HGNC:2911]
55970	GNG12	G protein subunit gamma 12 [Source:HGNC Symbol;Acc:HGNC:19663]
6234	RPS28	ribosomal protein S28 [Source:HGNC Symbol;Acc:HGNC:10418]
353174	ZACN	zinc activated ion channel [Source:HGNC Symbol;Acc:HGNC:29504]
4319	MMP10	matrix metallopeptidase 10 [Source:HGNC Symbol;Acc:HGNC:7156]
170691	ADAMTS17	ADAM metallopeptidase with thrombospondin type 1 motif 17 [Source:HGNC Symbol;Acc:HGNC:17109]
255631	COL24A1	collagen type XXIV alpha 1 chain [Source:HGNC Symbol;Acc:HGNC:20821]
9348	NDST3	N-deacetylase and N-sulfotransferase 3 [Source:HGNC Symbol;Acc:HGNC:7682]
90161	HS6ST2	heparan sulfate 6-O-sulfotransferase 2 [Source:HGNC Symbol;Acc:HGNC:19133]
6646	SOAT1	sterol O-acyltransferase 1 [Source:HGNC Symbol;Acc:HGNC:11177]
80765	STARD5	StAR related lipid transfer domain containing 5 [Source:HGNC Symbol;Acc:HGNC:18065]
128434	VSTM2L	V-set and transmembrane domain containing 2 like [Source:HGNC Symbol;Acc:HGNC:16096]
151126	ZNF385B	zinc finger protein 385B [Source:HGNC Symbol;Acc:HGNC:26332]
9014	TAF1B	TATA-box binding protein associated factor, RNA polymerase I subunit B [Source:HGNC Symbol;Acc:HGNC:11533]
412	STS	steroid sulfatase [Source:HGNC Symbol;Acc:HGNC:11425]
84187	TMEM164	transmembrane protein 164 [Source:HGNC Symbol;Acc:HGNC:26217]
5002	SLC22A18	solute carrier family 22 member 18 [Source:HGNC Symbol;Acc:HGNC:10964]
57185	NIPAL3	NIPA like domain containing 3 [Source:HGNC Symbol;Acc:HGNC:25233]
79815	NIPAL2	NIPA like domain containing 2 [Source:HGNC Symbol;Acc:HGNC:25854]
146429	SLC22A31	solute carrier family 22 member 31 [Source:HGNC Symbol;Acc:HGNC:27091]
56474	CTPS2	CTP synthase 2 [Source:HGNC Symbol;Acc:HGNC:2520]
79087	ALG12	ALG12 alpha-1,6-mannosyltransferase [Source:HGNC Symbol;Acc:HGNC:19358]
10873	ME3	malic enzyme 3 [Source:HGNC Symbol;Acc:HGNC:6985]
26063	DECR2	2,4-dienoyl-CoA reductase 2 [Source:HGNC Symbol;Acc:HGNC:2754]
10406	WFDC2	WAP four-disulfide core domain 2 [Source:HGNC Symbol;Acc:HGNC:15939]
11238	CA5B	carbonic anhydrase 5B [Source:HGNC Symbol;Acc:HGNC:1378]
10149	ADGRG2	adhesion G protein-coupled receptor G2 [Source:HGNC Symbol;Acc:HGNC:4516]
1964	EIF1AX	eukaryotic translation initiation factor 1A X-linked [Source:HGNC Symbol;Acc:HGNC:3250]
63951	DMRTA1	DMRT like family A1 [Source:HGNC Symbol;Acc:HGNC:13826]
8293	SERF1A	small EDRK-rich factor 1A [Source:HGNC Symbol;Acc:HGNC:10755]
1968	EIF2S3	eukaryotic translation initiation factor 2 subunit gamma [Source:HGNC Symbol;Acc:HGNC:3267]
4675	NAP1L3	nucleosome assembly protein 1 like 3 [Source:HGNC Symbol;Acc:HGNC:7639]
1381	CRABP1	cellular retinoic acid binding protein 1 [Source:HGNC Symbol;Acc:HGNC:2338]
148213	ZNF681	zinc finger protein 681 [Source:HGNC Symbol;Acc:HGNC:26457]
158399	ZNF483	zinc finger protein 483 [Source:HGNC Symbol;Acc:HGNC:23384]
388569	ZNF324B	zinc finger protein 324B [Source:HGNC Symbol;Acc:HGNC:33107]
57335	ZNF286A	zinc finger protein 286A [Source:HGNC Symbol;Acc:HGNC:13501]
7587	ZNF37A	zinc finger protein 37A [Source:HGNC Symbol;Acc:HGNC:13102]
7757	ZNF208	zinc finger protein 208 [Source:HGNC Symbol;Acc:HGNC:12999]
79817	MOB3B	MOB kinase activator 3B [Source:HGNC Symbol;Acc:HGNC:23825]
25841	ABTB2	ankyrin repeat and BTB domain containing 2 [Source:HGNC Symbol;Acc:HGNC:23842]
154214	RNF217	ring finger protein 217 [Source:HGNC Symbol;Acc:HGNC:21487]
56062	KLHL4	kelch like family member 4 [Source:HGNC Symbol;Acc:HGNC:6355]
125988	MICOS13	mitochondrial contact site and cristae organizing system subunit 13 [Source:HGNC Symbol;Acc:HGNC:33702]
727800	RNF208	ring finger protein 208 [Source:HGNC Symbol;Acc:HGNC:25420]
151525	WDSUB1	WD repeat, sterile alpha motif and U-box domain containing 1 [Source:HGNC Symbol;Acc:HGNC:26697]
84264	HAGHL	hydroxyacylglutathione hydrolase like [Source:HGNC Symbol;Acc:HGNC:14177]
100527943	TGIF2-RAB5IF	TGIF2-RAB5IF readthrough [Source:HGNC Symbol;Acc:HGNC:44664]
10069	RWDD2B	RWD domain containing 2B [Source:HGNC Symbol;Acc:HGNC:1302]
11341	SCRG1	stimulator of chondrogenesis 1 [Source:HGNC Symbol;Acc:HGNC:17036]
119016	AGAP4	ArfGAP with GTPase domain, ankyrin repeat and PH domain 4 [Source:HGNC Symbol;Acc:HGNC:23459]
126567	C2CD4C	C2 calcium dependent domain containing 4C [Source:HGNC Symbol;Acc:HGNC:29417]
131583	FAM43A	family with sequence similarity 43 member A [Source:HGNC Symbol;Acc:HGNC:26888]
131675794	NPIPA6	nuclear pore complex interacting protein family, member A6 [Source:HGNC Symbol;Acc:HGNC:27893]
139221	PWWP3B	PWWP domain containing 3B [Source:HGNC Symbol;Acc:HGNC:26583]
140886	PABPC5	poly(A) binding protein cytoplasmic 5 [Source:HGNC Symbol;Acc:HGNC:13629]
148198	ZNF98	zinc finger protein 98 [Source:HGNC Symbol;Acc:HGNC:13174]
158763	ARHGAP36	Rho GTPase activating protein 36 [Source:HGNC Symbol;Acc:HGNC:26388]
162073	ITPRIPL2	ITPRIP like 2 [Source:HGNC Symbol;Acc:HGNC:27257]
219833	KCNJ5-AS1	KCNJ5 antisense RNA 1 [Source:HGNC Symbol;Acc:HGNC:28584]
253190	SERHL2	serine hydrolase like 2 [Source:HGNC Symbol;Acc:HGNC:29446]
29057	FAM156A	family with sequence similarity 156 member A [Source:HGNC Symbol;Acc:HGNC:30114]
387745	FAM86GP	family with sequence similarity 86 member G, pseudogene [Source:HGNC Symbol;Acc:HGNC:42358]
51236	HGH1	HGH1 homolog [Source:HGNC Symbol;Acc:HGNC:24161]
55260	TMEM143	transmembrane protein 143 [Source:HGNC Symbol;Acc:HGNC:25603]
55672	NBPF1	NBPF member 1 [Source:HGNC Symbol;Acc:HGNC:26088]
57631	LRCH2	leucine rich repeats and calponin homology domain containing 2 [Source:HGNC Symbol;Acc:HGNC:29292]
653236	RPL23AP49	ribosomal protein L23a pseudogene 49 [Source:HGNC Symbol;Acc:HGNC:35689]
727866	FAM156B	family with sequence similarity 156 member B [Source:HGNC Symbol;Acc:HGNC:31962]
79698	ZMAT4	zinc finger matrin-type 4 [Source:HGNC Symbol;Acc:HGNC:25844]
79883	PODNL1	podocan like 1 [Source:HGNC Symbol;Acc:HGNC:26275]
80309	SPHKAP	SPHK1 interactor, AKAP domain containing [Source:HGNC Symbol;Acc:HGNC:30619]
81932	HDHD3	haloacid dehalogenase like hydrolase domain containing 3 [Source:HGNC Symbol;Acc:HGNC:28171]
9866	TRIM66	tripartite motif containing 66 [Source:HGNC Symbol;Acc:HGNC:29005]
